# Supplementary material for: Molecular and Genomic Analysis of the Virulence Factors and Potential Transmission of Hybrid Enteropathogenic and Enterotoxigenic Escherichia coli (EPEC/ETEC) Strains Isolated in South Korea
Source: Int J Mol Sci. 2023 Aug 12;24(16):12729. doi: 10.3390/ijms241612729 (PMC10454139; doi:10.3390/ijms241612729)
Supplement: Supplementary file 1 [file ijms-24-12729-s001.zip]

Archive with 3 entries (3 files):
- Figure S1.docx
- Supple table 1-0719.xlsx
- Supple table 2-0719.xlsx
