# Supplementary material for: Molecular and Genomic Analysis of the Virulence Factors and Potential Transmission of Hybrid Enteropathogenic and Enterotoxigenic Escherichia coli (EPEC/ETEC) Strains Isolated in South Korea
Source: Int J Mol Sci. 2023 Aug 12;24(16):12729. doi: 10.3390/ijms241612729 (PMC10454139; doi:10.3390/ijms241612729)
Supplement: Supplementary file 1 [file ijms-24-12729-s001.zip › Supple table 1-0719.xlsx]

## Sheet: Supple Table1
Supplementary Table S1. Virulence genes in hybrid EPEC/ETEC strains genomes predicted by VFDB
VFclass	Virulence factors	Related genes	Escherichia coli 1009724(Prediction)	Escherichia coli 1013798(Prediction)	Escherichia coli 1015962(Prediction)	Escherichia coli 1016213(Prediction)	Escherichia coli 1017696(Prediction)	Escherichia coli 1017708(Prediction)	E.coli O127:H6 str. E2348/69(EPEC)	E110019(EPEC)	214-4(ETEC)	E.coli O78:H11:K80 str. H10407(ETEC)
			draft (draft)	draft (draft)	draft (draft)	draft (draft)	draft (draft)	draft (draft)
Adherence	AAF/II fimbriae	aafA	0	0	0	0	0	0	0	0	-	0
		aafB	0	0	0	0	0	0	0	0	-	0
		aafC	0	0	0	0	0	0	0	0	-	0
		aafD	0	0	0	0	0	0	0	0	-	0
	AAF/III fimbriae	agg3A	0	0	0	0	0	0	0	0	-	0
		agg3B	0	0	0	0	0	0	0	0	-	0
		agg3C	0	0	0	0	0	0	0	0	-	0
		agg3D	0	0	0	0	0	0	0	0	-	0
	Afimbrial adhesin AFA-I	afaA	0	0	0	0	0	0	0	0	-	0
		afaB	0	0	0	0	0	0	0	0	-	0
		afaC	0	0	0	0	0	0	0	0	-	0
		afaD	0	0	0	0	0	0	0	0	-	0
		afaE	0	0	0	0	0	0	0	0	-	0
		draP	0	0	0	0	0	0	0	0	-	0
	CFA/I fimbriae	cfaA	100	0	100	100	0	100	0	100	100	100
		cfaB	100	0	100	100	0	100	0	100	100	100
		cfaC	100	0	100	100	0	100	0	100	100	100
		cfaD/cfaE	100	0	100	100	0	100	0	100	100	100
	Curli fibers	cgsD	100	100	100	100	100	100	0	0	-	0
		cgsE	100	100	100	100	100	100	0	0	-	0
		cgsF	100	100	100	100	100	100	0	0	-	0
		cgsG	100	100	100	100	100	100	0	0	-	0
		csgA	100	100	100	100	100	100	0	0	-	0
		csgB	100	100	100	100	100	100	0	0	-	0
		csgC	100	100	100	100	100	100	0	0	-	0
	Dispersin	aap	0	0	0	0	0	0	0	0	-	0
	E. coli common pilus (ECP)	ecpA	100	100	100	100	100	100	100	0	100	100
		ecpB	100	100	100	100	100	100	100	0	100	100
		ecpC	100	100	100	100	100	100	100	0	100	100
		ecpD	100	100	100	100	100	100	100	0	100	100
		ecpE	100	100	100	100	100	100	100	0	100	100
		ecpR	100	0	100	100	0	100	100	0	100	100
	E.coli laminin-binding fimbriae (ELF)	elfA	100	100	100	100	100	100	0	100	100	100
		elfC	100	100	100	100	100	100	0	100	100	100
		elfD	100	100	100	100	100	100	0	100	100	100
		elfG	100	100	100	100	100	100	0	100	100	100
	EaeH	eaeH	100	0	100	100	100	100	100	100	-	100
	EtpA	etpA	0	0	0	0	0	0	0	0	-	100
	F1C fimbriae	focA	0	0	0	0	0	0	0	0	-	0
		focC	100	0	100	100	0	100	0	0	-	0
		focD	0	0	0	0	0	0	0	0	-	0
		focF	0	0	0	0	0	0	0	0	-	0
		focG	0	0	0	0	0	0	0	0	-	0
		focH	0	0	0	0	0	0	0	0	-	0
		focI	0	0	0	0	0	0	0	0	-	0
	Hemorrhagic E.coli pilus (HCP)	hcpA	100	100	100	100	100	100	100	100	100	100
		hcpB	100	100	100	100	100	100	100	100	100	100
		hcpC	100	100	100	100	100	100	100	100	100	100
	Intimin	eae	100	100	100	100	100	100	100	100	0	0
	K88 fimbriae	faeC	0	0	0	0	0	0	0	0	100	0
		faeD	0	0	0	0	0	0	0	0	100	0
		faeE	0	0	0	0	0	0	0	0	100	0
		faeF	0	0	0	0	0	0	0	0	0	0
		faeG	0	0	0	0	0	0	0	0	0	0
		faeH	0	0	0	0	0	0	0	0	100	0
		faeI	0	0	0	0	0	0	0	0	0	0
		faeJ	0	0	0	0	0	0	0	0	0	0
	P fimbriae	papA	0	0	0	0	0	0	0	0	0	0
		papB	0	0	0	0	0	0	0	0	0	0
		papC	100	100	100	100	100	100	0	0	0	0
		papD	0	0	0	0	0	0	0	0	0	0
		papE	0	0	0	0	0	0	0	0	0	0
		papF	0	0	0	0	0	0	0	0	0	0
		papG	0	0	0	0	0	0	0	0	0	0
		papH	0	0	0	0	0	0	0	0	0	0
		papI	0	0	0	0	0	0	0	0	0	0
		papJ	0	0	0	0	0	0	0	0	0	0
		papK	0	0	0	0	0	0	0	0	0	0
		papX	0	0	0	0	0	0	0	0	0	0
	Porcine attaching-effacing associated protein	paa	0	0	0	0	0	0	0	0	0	0
	S fimbriae	sfaA	0	0	0	0	0	0	0	0	0	0
		sfaB	0	0	0	0	0	0	0	0	0	0
		sfaC	0	0	0	0	0	0	0	0	0	0
		sfaD	0	0	0	0	0	0	0	0	0	0
		sfaE	0	0	0	0	0	0	0	0	0	0
		sfaF	0	0	0	0	0	0	0	0	0	0
		sfaG	0	0	0	0	0	0	0	0	0	0
		sfaH	0	0	0	0	0	0	0	0	0	0
		sfaS	0	0	0	0	0	0	0	0	0	0
	ToxB	toxB	0	0	0	0	0	0	0	0	0	0
	Type I fimbriae	fimA	100	100	100	100	100	100	100	100	0	100
		fimB	0	100	0	100	100	0	100	100	0	100
		fimC	100	100	100	100	100	100	100	100	0	100
		fimD	100	100	100	100	100	100	100	100	100	100
		fimE	100	100	100	100	100	100	100	100	0	100
		fimF	100	100	100	100	100	100	100	100	100	100
		fimG	100	100	100	100	100	100	100	100	100	100
		fimH	100	100	100	100	100	100	100	100	100	100
		fimI	100	100	100	100	100	100	100	100	0	100
	Type IV pili(Yersinia)	pilW	0	0	0	100	0	0	0	100	0	0
Autotransporter	AIDA-I type	tibA	0	0	0	0	0	0	0	0	0	100
	AIDA-I	aida	0	0	0	0	0	0	0	0	0	0
	AatA	aatA	0	0	0	0	0	0	0	0	0	0
	Antigen 43	agn43	100	0	100	0	0	100	0	0	0	0
	Cah	cah	0	0	0	0	0	0	0	100	100	100
	Contact-dependent inhibition CDI system	cdiA	0	0	0	0	0	0	0	0	0	0
		cdiB	0	0	0	0	0	0	0	0	0	0
	EhaA	ehaA	100	0	100	100	0	100	0	100	0	0
	EhaB	ehaB	100	100	100	100	100	100	0	100	100	0
	Enteroaggregative immunoglobulin repeat protein	air/eaeX	0	0	0	0	0	0	0	0	0	0
	EspC	espC	0	0	0	0	0	0	100	0	0	0
	EspI	espI	0	100	0	100	100	0	0	0	0	0
	EspP	espP	100	100	100	0	100	100	0	0	0	0
	Pet	pet	0	0	0	0	0	0	0	100	0	0
	Pic	pic	0	0	0	100	0	0	0	0	0	100
	Sat	sat	0	0	0	0	0	0	0	0	0	0
	Temperature-sensitive hemagglutinin	tsh	0	0	0	0	0	0	0	0	0	0
	UpaG adhesin	upaG/ehaG	100	0	100	100	0	100	0	100	100	0
	UpaH	upaH	0	0	0	0	0	0	0	0	0	0
	Vacuolating autotransporter gene	vat	0	0	0	0	0	0	0	0	0	0
Invasion	Invasion of brain endothelial cells (Ibes)	ibeA	0	0	0	0	0	0	0	0	0	0
		ibeB	100	100	100	100	100	100	100	100	100	100
		ibeC	100	100	100	100	100	100	100	100	100	100
	Tia/Hek	tia	0	0	0	0	0	0	0	0	0	100
Iron uptake	Aerobactin siderophore	iucA	0	0	0	0	0	0	0	100	0	0
		iucB	0	0	0	0	0	0	0	100	0	0
		iucC	0	0	0	0	0	0	0	100	0	0
		iucD	0	0	0	0	0	0	0	100	0	0
		iutA	0	0	0	0	0	0	0	100	0	0
	Heme uptake	chuA	0	0	0	0	0	0	100	0	0	0
		chuS	0	0	0	0	0	0	100	0	0	0
		chuT	0	0	0	0	0	0	100	0	0	0
		chuU	0	0	0	0	0	0	100	0	0	0
		chuW	0	0	0	0	0	0	100	0	0	0
		chuX	0	0	0	0	0	0	100	0	0	0
		chuY	0	0	0	0	0	0	100	0	0	0
	Iron-regulated element	ireA	0	0	0	0	0	0	0	0	0	0
	Iron/manganese transport	sitA	0	0	0	0	0	0	0	0	0	0
		sitB	0	0	0	0	0	0	0	0	0	0
		sitC	0	0	0	0	0	0	0	0	0	0
		sitD	0	0	0	0	0	0	0	0	0	0
	Salmochelin siderophore	iroB	0	0	0	0	0	0	0	100	0	0
		iroC	0	0	0	0	0	0	0	0	0	0
		iroD	0	0	0	0	0	0	0	0	0	0
		iroE	0	0	0	0	0	0	0	0	0	0
		iroN	100	100	100	100	100	100	0	0	0	0
	Yersiniabactin siderophore	fyuA	0	100	0	0	100	0	0	100	0	100
		irp1	0	100	0	0	100	0	0	100	0	100
		irp2	0	100	0	0	100	0	0	100	0	100
		ybtA	0	100	0	0	100	0	0	100	0	100
		ybtE	0	100	0	0	100	0	0	100	0	100
		ybtP	0	100	0	0	100	0	0	100	0	100
		ybtQ	0	100	0	0	100	0	0	100	0	100
		ybtS	0	100	0	0	100	0	0	100	0	100
		ybtT	0	100	0	0	100	0	0	100	0	100
		ybtU	0	100	0	0	100	0	0	100	0	100
		ybtX	0	100	0	0	100	0	0	100	0	100
LEE-encoded TTSS effectors	EspB	espB	100	100	100	100	100	100	100	100	0	0
	EspF	espF	100	0	100	0	100	100	100	100	0	0
	EspG	espG	100	100	100	100	100	100	100	100	0	0
	EspH	espH	100	100	100	100	100	100	100	100	0	0
	Mitochondria-associated protein Map	map	100	100	100	0	100	100	100	100	0	0
	SepZ/EspZ	sepZ	100	100	100	100	100	100	100	100	0	0
	Tir	tir	100	100	100	100	100	100	100	100	0	0
Non-LEE encoded TTSS effectors	Cell-cycle-inhibitory factor Cif	cif	0	0	0	0	0	0	100	0	0	0
	EspFu/TccP (Tir cytoskeleton coupling protein)	espFu/tccP	0	100	0	100	0	0	0	0	0	0
	EspG2 (EPEC EspC island)	espG2	0	0	0	0	0	0	100	0	0	0
	EspJ	espJ	0	0	0	0	100	0	100	0	0	0
	EspK	espK	100	0	100	0	100	100	0	100	0	0
	EspL1	espL1	100	100	100	100	100	100	0	100	100	0
	EspL2	espL2	0	0	0	0	0	0	100	0	0	0
	EspL4	espL4	100	100	100	100	100	100	0	100	100	0
	EspM1	espM1	0	0	0	0	0	0	0	0	0	0
	EspM2	espM2	0	0	0	0	0	0	0	100	0	0
	EspN	espN	100	0	100	0	0	0	0	0	0	0
	EspO1-1	espO1-1	0	0	0	0	0	0	0	0	0	0
	EspO1-2	espO1-2	0	0	0	0	0	0	0	0	0	0
	EspR1	espR1	100	100	100	100	100	100	0	100	100	0
	EspR3	espR3	0	0	0	0	0	0	0	0	0	0
	EspR4	espR4	0	0	0	0	0	0	0	100	0	0
	EspV	espV	0	0	100	0	0	100	0	100	0	0
	EspW	espW	0	0	0	0	0	0	0	100	0	0
	EspX1	espX1	100	100	100	100	100	100	0	100	100	0
	EspX2	espX2	0	0	0	0	0	0	0	0	0	0
	EspX4	espX4	100	100	100	100	100	100	0	100	100	0
	EspX5	espX5	100	100	100	100	100	100	0	100	100	0
	EspX6	espX6	0	0	0	0	0	0	0	100	0	0
	EspX7	espX7	100	0	100	0	0	100	0	0	0	0
	EspY1	espY1	0	100	0	0	100	0	0	0	0	0
	EspY2	espY2	0	0	0	0	0	0	0	0	0	0
	EspY3	espY3	0	0	0	0	0	0	0	0	0	0
	EspY4	espY4	0	0	0	0	0	0	0	0	0	0
	EspY5	espY5	0	0	0	0	0	0	0	0	0	0
	LifA/Efa1	lifA/efa1	0	0	0	0	0	0	100	0	0	0
	NleA	nleA	100	0	100	0	0	100	100	100	0	0
	NleB1	nleB1	0	0	0	0	0	0	100	0	0	0
	NleB2-1	nleB2-1	100	0	100	100	0	100	100	100	0	0
	NleB2-2	nleB2-2	0	0	0	0	0	0	0	0	0	0
	NleC	nleC	0	100	0	100	0	0	100	0	0	0
	NleD	nleD	0	0	0	0	0	0	100	0	0	0
	NleE-1	nleE-1	0	0	0	0	0	0	100	0	0	0
	NleE-2	nleE-2	0	0	0	0	0	0	100	0	0	0
	NleF	nleF	100	0	100	100	0	100	100	100	0	0
	NleG-1	nleG-1	0	0	100	0	0	100	0	100	0	0
	NleG-2	nleG-2	0	0	0	0	0	0	0	0	0	0
	NleG-3	nleG-3	0	0	0	0	0	0	0	0	0	0
	NleG2-2	nleG2-2	0	0	0	0	100	0	0	0	0	0
	NleG2-3	nleG2-3	0	0	0	0	0	0	0	0	0	0
	NleG2-4	nleG2-4	0	0	0	0	0	0	100	0	0	0
	NleG5-1	nleG5-1	0	0	0	0	0	0	0	0	0	0
	NleG5-2	nleG5-2	0	0	0	0	0	0	0	0	0	0
	NleG6-1	nleG6-1	0	0	0	0	0	0	0	0	0	0
	NleG6-2	nleG6-2	0	0	0	0	0	0	0	0	0	0
	NleG6-3	nleG6-3	0	0	0	0	0	0	0	100	0	0
	NleG7	nleG7	100	0	100	0	100	100	0	100	0	0
	NleG8-2	nleG8-2	0	0	0	0	0	0	0	100	0	0
	NleH1-1	nleH1-1	0	0	0	0	0	0	100	100	0	0
	NleH1-2	nleH1-2	100	0	100	100	0	100	100	100	0	0
	TccP2	tccP2	0	0	100	0	0	100	0	100	0	0
Regulation	AggR	aggR	0	0	0	0	0	0	0	0	0	0
Secretion system	AAI/SCI-II T6SS	aaiA	0	0	0	0	0	0	0	0	0	0
		aaiB	0	0	0	0	0	0	0	0	0	0
		aaiC/hcp	0	0	0	0	0	0	0	0	0	0
		aaiD	0	0	0	0	0	0	0	0	0	0
		aaiE	0	0	0	0	0	0	0	0	0	0
		aaiF	0	0	0	0	0	0	0	0	0	0
		aaiH	0	0	0	0	0	0	0	0	0	0
		aaiI	0	0	0	0	0	0	0	0	0	0
		aaiJ	0	0	0	0	0	0	0	0	0	0
		aaiK	0	0	0	0	0	0	0	0	0	0
		aaiL	0	0	0	0	0	0	0	0	0	0
		aaiM	0	0	0	0	0	0	0	0	0	0
		aaiN	0	0	0	0	0	0	0	0	0	0
		clpV/aaiP	0	0	0	0	0	0	0	0	0	0
		icmF/aaiO	0	0	0	0	0	0	0	0	0	0
		vgrG	0	0	0	0	0	0	0	0	0	0
	ABC transporter for dispersin	aatA	0	0	0	0	0	0	0	0	100	100
		aatB	0	0	0	0	0	0	0	0	100	100
		aatC	0	0	0	0	0	0	0	0	100	100
		aatD	0	0	0	0	0	0	0	0	100	100
		aatP	0	0	0	0	0	0	0	0	100	100
	ACE T6SS	Undetermined	100	0	100	100	0	100	0	100	100	0
		Undetermined	0	0	0	0	0	0	0	0	0	0
		aec11	0	0	0	0	0	0	0	0	0	0
		aec14	0	0	0	0	0	0	0	0	0	0
		aec15	100	100	100	100	100	100	0	100	100	0
		aec16	100	0	100	100	0	100	0	100	100	0
		aec17	100	0	100	100	0	100	0	100	100	0
		aec18	100	0	100	100	0	100	0	100	100	0
		aec19	100	0	100	100	0	100	0	100	100	0
		aec22	100	0	100	100	0	100	0	100	100	0
		aec23	100	0	100	100	0	100	0	100	100	0
		aec24	100	0	100	100	0	100	0	100	100	0
		aec25	100	0	100	100	0	100	0	100	100	0
		aec26	100	0	100	100	0	100	0	100	100	0
		aec27/clpV	100	0	100	100	0	100	0	100	100	0
		aec28	100	0	100	100	0	100	0	100	100	0
		aec29	100	0	100	100	0	100	0	100	100	0
		aec30	100	0	100	100	0	100	0	0	100	0
		aec31	100	0	100	100	0	100	0	100	100	0
		aec32	100	0	100	100	0	100	0	100	100	0
		aec7	0	0	0	0	0	0	0	0	0	0
		aec8	0	0	0	0	0	0	0	0	0	0
	LEE locus encoded TTSS	Undetermined	100	100	100	100	100	100	100	100	0	0
		Undetermined	100	100	100	100	100	100	100	100	0	0
		Undetermined	100	100	100	100	100	100	100	100	0	0
		Undetermined	100	100	100	100	100	100	100	100	0	0
		Undetermined	100	100	100	100	100	100	100	100	0	0
		cesD2	100	100	100	100	100	100	100	100	0	0
		cesD	100	100	100	100	100	100	100	100	0	0
		cesF	100	100	100	100	100	100	100	100	0	0
		cesT	100	100	100	100	100	100	100	100	0	0
		escC	100	100	100	100	100	100	100	100	0	0
		escD	100	100	100	100	100	100	100	100	0	0
		escF	100	100	100	100	100	100	100	100	0	0
		escI	100	100	100	100	100	100	100	100	0	0
		escJ	100	100	100	100	100	100	100	100	0	0
		escK	100	100	100	100	100	100	100	100	0	0
		escL	100	100	100	100	100	100	100	100	0	0
		escN	100	100	100	100	100	100	100	100	0	0
		escO	100	100	100	100	100	100	100	100	0	0
		escP	0	0	0	0	0	0	100	0	0	0
		escR	100	100	100	100	100	100	100	100	0	0
		escS	100	100	100	100	100	100	100	100	0	0
		escT	100	100	100	100	100	100	100	100	0	0
		escU	100	100	100	100	100	100	100	100	0	0
		escV	100	100	100	100	100	100	100	100	0	0
		espA	100	100	100	100	100	100	100	100	0	0
		espB	0	0	0	0	0	0	100	100	0	0
		espD	100	100	100	100	100	100	100	100	0	0
		etgA	100	100	100	100	100	100	100	100	0	0
		glrA	100	100	100	100	100	100	100	100	0	0
		glrR	100	100	100	100	100	100	100	100	0	0
		ler	100	100	100	100	100	100	100	100	0	0
		sepD	100	100	100	100	100	100	100	100	0	0
		sepL	100	100	100	100	100	100	100	100	0	0
		sepQ	100	100	100	100	100	100	100	100	0	0
	SCI-I T6SS	Undetermined	0	0	0	0	0	0	0	0	0	0
		Undetermined	0	0	0	0	0	0	0	0	0	0
		Undetermined	0	0	0	0	0	0	0	0	0	0
		Undetermined	0	0	0	0	0	0	0	0	0	0
		Undetermined	0	0	0	0	0	0	0	0	0	0
		Undetermined	0	0	0	0	0	0	0	0	0	0
		Undetermined	0	0	0	0	0	0	0	0	0	0
		Undetermined	0	0	0	0	0	0	0	0	0	0
		Undetermined	0	0	0	0	0	0	0	0	0	0
		Undetermined	0	0	0	0	0	0	0	0	0	0
		Undetermined	0	0	0	0	0	0	0	0	0	0
		Undetermined	0	0	0	0	0	0	0	0	0	0
		Undetermined	0	0	0	0	0	0	0	0	0	0
		Undetermined	0	0	0	0	0	0	0	0	0	0
		Undetermined	0	0	0	0	0	0	0	0	0	0
		Undetermined	0	0	0	0	0	0	0	0	0	0
		Undetermined	0	0	0	0	0	0	0	0	0	0
		Undetermined	0	0	0	0	0	0	0	0	0	0
		Undetermined	0	0	0	0	0	0	0	0	0	0
		Undetermined	0	0	0	0	0	0	0	0	0	0
		Undetermined	0	0	0	0	0	0	0	0	0	0
		Undetermined	0	0	0	0	0	0	0	0	0	0
		Undetermined	0	0	0	0	0	0	0	0	0	0
		Undetermined	0	0	0	0	0	0	0	0	100	0
		Undetermined	0	0	0	0	0	0	0	0	100	0
		Undetermined	0	0	0	0	0	0	0	0	0	0
		Undetermined	0	0	0	0	0	0	0	0	100	0
	Flagella (cluster I)(Yersinia)	fliC	0	100	0	0	100	0	0	0	0	0
Toxin	Alpha-hemolysin	hlyA	100	100	100	0	100	100	0	100	0	0
		hlyB	100	100	100	0	100	100	0	100	0	0
		hlyC	100	100	100	0	100	100	0	100	0	0
		hlyD	100	100	100	0	100	100	0	100	0	0
	Colicin-like Usp	usp	0	0	0	0	0	0	0	0	0	0
	Cytolethal distending toxin	cdtA	0	0	0	0	0	0	0	0	0	0
		cdtB	0	0	0	0	0	0	0	0	0	0
		cdtC	0	0	0	0	0	0	0	0	0	0
	Cytotoxic necrotizing factor 1	cnf1	0	0	0	0	0	0	0	0	0	0
	Enterotoxin 1	set1A	0	0	0	0	0	0	0	0	0	0
		set1B	0	0	0	0	0	0	0	0	0	0
	Enterotoxin SenB/TieB	senB	0	0	0	0	0	0	0	0	0	0
	Heat-stable enterotoxin	estA	100	100	100	100	100	100	0	0	100	100
		estB	0	0	0	0	0	0	0	0	0	0
	Heat-labile enterotoxin	eltA	0	0	0	0	0	0	0	0	0	100
		eltB	0	0	0	0	0	0	0	0	0	100
	Heat-stable enterotoxin 1 (EAST1)	astA	0	0	0	0	0	0	0	0	0	0
	Hemolysin/cytolysin A	hlyE/clyA	100	100	100	100	100	100	0	100	100	100
	Shiga-like toxin	stx1A	0	0	0	0	0	0	0	0	0	0
		stx1B	0	0	0	0	0	0	0	0	0	0
		stx2A	0	0	0	0	0	0	0	0	0	0
		stx2B	0	0	0	0	0	0	0	0	0	0
Adherence and invasion	EF-Tu(Francisella)		100	100	0	0	0	0	0	0	0	0
Fimbrial adherence determinants	Lpf(Salmonella)	lpfB	100	0	100	100	0	100	0	0	0	0
		lpfC	100	0	100	100	0	100	0	0	0	0
		lpfE	100	0	100	100	0	100	0	0	0	0
Fimbrial adherence determinants	Stj(Salmonella)	stjC	0	100	0	0	100	0	0	0	0	0
Immune evasion	Capsule(Acinetobacter)		0	100	0	100	100	0	0	0	0	0
	Exopolysaccharide(Haemophilus)	galE	0	100	0	0	100	0	0	0	0	0
	LOS(Campylobacter)		0	0	0	100	0	0	0	0	0	0
Antiphagocytosis	Capsule(Klebsiella)		0	0	0	0	0	0	0	0	0	0
Endotoxin	LOS(Haemophilus)	lsgF	0	0	0	100	0	0	0	0	0	0
Cell surface components	Trehalose-recycling ABC transporter(Mycobacterium)	sugC	0	0	0	0	0	0	0	0	0	0
