# Supplementary material for: Molecular and Genomic Analysis of the Virulence Factors and Potential Transmission of Hybrid Enteropathogenic and Enterotoxigenic Escherichia coli (EPEC/ETEC) Strains Isolated in South Korea
Source: Int J Mol Sci. 2023 Aug 12;24(16):12729. doi: 10.3390/ijms241612729 (PMC10454139; doi:10.3390/ijms241612729)
Supplement: Supplementary file 1 [file ijms-24-12729-s001.zip › Supple table 2-0719.xlsx]

## Sheet: Supple Table2
Supplementary Table S2. Mobile genetic elements around STa(estA)
Strain name	Contig No.		Feature Type	Start	End		Strand		Product
1009724	1009724_Unicycler_contig_5	.	CDS	17605	17952	.	-	.	ID=fig|562.123375.peg.4928;Name=Mobile element protein
	1009724_Unicycler_contig_5	.	CDS	17952	18140	.	-	.	ID=fig|562.123375.peg.4929;Name=Mobile element protein
	1009724_Unicycler_contig_5	.	CDS	18372	18869	.	-	.	ID=fig|562.123375.peg.4930;Name=Transposase InsO for insertion sequence element IS911
	1009724_Unicycler_contig_5	.	CDS	19074	19283	.	-	.	ID=fig|562.123375.peg.4931;Name=hypothetical protein
	1009724_Unicycler_contig_5	.	CDS	19786	19962	.	-	.	ID=fig|562.123375.peg.4932;Name=hypothetical protein
	1009724_Unicycler_contig_5	.	CDS	20172	20330	.	-	.	ID=fig|562.123375.peg.4933;Name=heat stable enterotoxin STp
	1009724_Unicycler_contig_5	.	CDS	20418	20510	.	+	.	ID=fig|562.123375.peg.4934;Name=hypothetical protein
	1009724_Unicycler_contig_5	.	CDS	20736	21008	.	-	.	ID=fig|562.123375.peg.4935;Name=Mobile element protein
	1009724_Unicycler_contig_5	.	CDS	21008	21373	.	-	.	ID=fig|562.123375.peg.4936;Name=Mobile element protein
	1009724_Unicycler_contig_5	.	CDS	21649	22836	.	-	.	ID=fig|562.123375.peg.4937;Name=Mobile element protein
	1009724_Unicycler_contig_5	.	CDS	23021	23347	.	+	.	ID=fig|562.123375.peg.4938;Name=Insertion element IS401 (Burkholderia multivorans) transposase
1013798	1013798_Unicycler_contig_4	.	CDS	20311	20658	.	-	.	ID=fig|562.123376.peg.5332;Name=Mobile element protein
	1013798_Unicycler_contig_4	.	CDS	20658	20846	.	-	.	ID=fig|562.123376.peg.5333;Name=Mobile element protein
	1013798_Unicycler_contig_4	.	CDS	21078	21575	.	-	.	ID=fig|562.123376.peg.5334;Name=Transposase InsO for insertion sequence element IS911
	1013798_Unicycler_contig_4	.	CDS	21792	21935	.	+	.	ID=fig|562.123376.peg.5335;Name=hypothetical protein
	1013798_Unicycler_contig_4	.	CDS	22492	22668	.	-	.	ID=fig|562.123376.peg.5336;Name=hypothetical protein
	1013798_Unicycler_contig_4	.	CDS	22878	23036	.	-	.	ID=fig|562.123376.peg.5337;Name=heat stable enterotoxin STp
	1013798_Unicycler_contig_4	.	CDS	23124	23216	.	+	.	ID=fig|562.123376.peg.5338;Name=hypothetical protein
	1013798_Unicycler_contig_4	.	CDS	23442	23714	.	-	.	ID=fig|562.123376.peg.5339;Name=Mobile element protein
	1013798_Unicycler_contig_4	.	CDS	23714	24136	.	-	.	ID=fig|562.123376.peg.5340;Name=Mobile element protein
	1013798_Unicycler_contig_4	.	CDS	24355	25542	.	-	.	ID=fig|562.123376.peg.5341;Name=Mobile element protein
	1013798_Unicycler_contig_4	.	CDS	25727	26053	.	+	.	ID=fig|562.123376.peg.5342;Name=Insertion element IS401 (Burkholderia multivorans) transposase
1015962	1015962_Unicycler_contig_3	.	CDS	17605	17952	.	-	.	ID=fig|562.123378.peg.5029;Name=Mobile element protein
	1015962_Unicycler_contig_3	.	CDS	17952	18140	.	-	.	ID=fig|562.123378.peg.5030;Name=Mobile element protein
	1015962_Unicycler_contig_3	.	CDS	18372	18869	.	-	.	ID=fig|562.123378.peg.5031;Name=Transposase InsO for insertion sequence element IS911
	1015962_Unicycler_contig_3	.	CDS	19074	19283	.	-	.	ID=fig|562.123378.peg.5032;Name=hypothetical protein
	1015962_Unicycler_contig_3	.	CDS	19786	19962	.	-	.	ID=fig|562.123378.peg.5033;Name=hypothetical protein
	1015962_Unicycler_contig_3	.	CDS	20172	20330	.	-	.	ID=fig|562.123378.peg.5034;Name=heat stable enterotoxin STp
	1015962_Unicycler_contig_3	.	CDS	20736	21008	.	-	.	ID=fig|562.123378.peg.5035;Name=Mobile element protein
	1015962_Unicycler_contig_3	.	CDS	21008	21373	.	-	.	ID=fig|562.123378.peg.5036;Name=Mobile element protein
	1015962_Unicycler_contig_3	.	CDS	21649	22836	.	-	.	ID=fig|562.123378.peg.5037;Name=Mobile element protein
	1015962_Unicycler_contig_3	.	CDS	23021	23347	.	+	.	ID=fig|562.123378.peg.5038;Name=Insertion element IS401 (Burkholderia multivorans) transposase
	1015962_Unicycler_contig_3	.	CDS	24041	24514	.	-	.	ID=fig|562.123378.peg.5039;Name=Mobile element protein
1016213	1016213_Unicycler_fixed_contig_3	.	repeat_region	1805	3519	.	+	.	ID=fig|562.123379.repeat.114;Name=repeat region
	1016213_Unicycler_fixed_contig_3	.	CDS	1976	2878	.	-	.	ID=fig|562.123379.peg.5013;Name=Mobile element protein
	1016213_Unicycler_fixed_contig_3	.	CDS	2914	3186	.	-	.	ID=fig|562.123379.peg.5014;Name=Mobile element protein
	1016213_Unicycler_fixed_contig_3	.	CDS	3167	3439	.	-	.	ID=fig|562.123379.peg.5015;Name=hypothetical protein
	1016213_Unicycler_fixed_contig_3	.	CDS	3609	3785	.	-	.	ID=fig|562.123379.peg.5016;Name=hypothetical protein
	1016213_Unicycler_fixed_contig_3	.	CDS	3996	4154	.	-	.	ID=fig|562.123379.peg.5017;Name=heat stable enterotoxin STp
	1016213_Unicycler_fixed_contig_3	.	CDS	4242	4334	.	+	.	ID=fig|562.123379.peg.5018;Name=hypothetical protein
	1016213_Unicycler_fixed_contig_3	.	CDS	4560	4832	.	-	.	ID=fig|562.123379.peg.5019;Name=Mobile element protein
	1016213_Unicycler_fixed_contig_3	.	CDS	4832	5254	.	-	.	ID=fig|562.123379.peg.5020;Name=Mobile element protein
	1016213_Unicycler_fixed_contig_3	.	CDS	5473	6660	.	-	.	ID=fig|562.123379.peg.5021;Name=Mobile element protein
	1016213_Unicycler_fixed_contig_3	.	repeat_region	6789	8106	.	+	.	ID=fig|562.123379.repeat.115;Name=repeat region
1017696	1017696_Unicycler_contig_8	.	CDS	15655	15795	.	+	.	ID=fig|562.123382.peg.5304;Name=hypothetical protein
	1017696_Unicycler_contig_8	.	CDS	15956	16453	.	-	.	ID=fig|562.123382.peg.5305;Name=Transposase InsO for insertion sequence element IS911
	1017696_Unicycler_contig_8	.	CDS	16595	16813	.	+	.	ID=fig|562.123382.peg.5306;Name=hypothetical protein
	1017696_Unicycler_contig_8	.	CDS	17207	17350	.	-	.	ID=fig|562.123382.peg.5307;Name=hypothetical protein
	1017696_Unicycler_contig_8	.	CDS	17370	17546	.	-	.	ID=fig|562.123382.peg.5308;Name=hypothetical protein
	1017696_Unicycler_contig_8	.	CDS	17756	17914	.	-	.	ID=fig|562.123382.peg.5309;Name=heat stable enterotoxin STp
	1017696_Unicycler_contig_8	.	CDS	18320	18592	.	-	.	ID=fig|562.123382.peg.5310;Name=Mobile element protein
	1017696_Unicycler_contig_8	.	CDS	18592	18957	.	-	.	ID=fig|562.123382.peg.5311;Name=Mobile element protein
	1017696_Unicycler_contig_8	.	CDS	19233	20420	.	-	.	ID=fig|562.123382.peg.5312;Name=Mobile element protein
	1017696_Unicycler_contig_8	.	CDS	20605	20931	.	+	.	ID=fig|562.123382.peg.5313;Name=Insertion element IS401 (Burkholderia multivorans) transposase
	1017696_Unicycler_contig_8	.	CDS	21625	22098	.	-	.	ID=fig|562.123382.peg.5314;Name=Mobile element protein
1017708	1017708_Unicycler_contig_5	.	CDS	17605	17952	.	-	.	ID=fig|562.123381.peg.5119;Name=Mobile element protein
	1017708_Unicycler_contig_5	.	CDS	17952	18140	.	-	.	ID=fig|562.123381.peg.5120;Name=Mobile element protein
	1017708_Unicycler_contig_5	.	CDS	18372	18869	.	-	.	ID=fig|562.123381.peg.5121;Name=Transposase InsO for insertion sequence element IS911
	1017708_Unicycler_contig_5	.	CDS	19011	19229	.	+	.	ID=fig|562.123381.peg.5122;Name=hypothetical protein
	1017708_Unicycler_contig_5	.	CDS	19786	19962	.	-	.	ID=fig|562.123381.peg.5123;Name=hypothetical protein
	1017708_Unicycler_contig_5	.	CDS	20171	20329	.	-	.	ID=fig|562.123381.peg.5124;Name=heat stable enterotoxin STp
	1017708_Unicycler_contig_5	.	CDS	20735	21007	.	-	.	ID=fig|562.123381.peg.5125;Name=Mobile element protein
	1017708_Unicycler_contig_5	.	CDS	21007	21372	.	-	.	ID=fig|562.123381.peg.5126;Name=Mobile element protein
	1017708_Unicycler_contig_5	.	CDS	21648	22835	.	-	.	ID=fig|562.123381.peg.5127;Name=Mobile element protein
	1017708_Unicycler_contig_5	.	CDS	23020	23346	.	+	.	ID=fig|562.123381.peg.5128;Name=Insertion element IS401 (Burkholderia multivorans) transposase
	1017708_Unicycler_contig_5	.	CDS	24040	24513	.	-	.	ID=fig|562.123381.peg.5129;Name=Mobile element protein
